# Supplementary material for: The Role of Radiomics in the Prediction of Clinically Significant Prostate Cancer in the PI-RADS v2 and v2.1 Era: A Systematic Review
Source: Cancers (Basel). 2024 Aug 24;16(17):2951. doi: 10.3390/cancers16172951 (PMC11393977; doi:10.3390/cancers16172951)
Supplement: Supplementary file 1 [file cancers-16-02951-s001.zip]

Archive with 1 entries (1 files):
- cancers-3138007-supplementary.pdf
